# Supplementary material for: Novel Pseudomonas Species Prevent the Growth of the Phytopathogenic Fungus Aspergillus flavus
Source: BioTech (Basel). 2024 Mar 30;13(2):8. doi: 10.3390/biotech13020008 (PMC11036216; doi:10.3390/biotech13020008)
Supplement: Supplementary file 1 [file biotech-13-00008-s001.zip]

Archive with 2 entries (2 files):
- Supplementar material Tables S4 and S5 Compounds VOCs.xlsx
- Supplementar material.pdf
