# Supplementary material for: Novel Pseudomonas Species Prevent the Growth of the Phytopathogenic Fungus Aspergillus flavus
Source: BioTech (Basel). 2024 Mar 30;13(2):8. doi: 10.3390/biotech13020008 (PMC11036216; doi:10.3390/biotech13020008)
Supplement: Supplementary file 1 [file biotech-13-00008-s001.zip › Supplementar material Tables S4 and S5 Compounds VOCs.xlsx]

## Sheet: Table S4
BJa3
Region	Type	From	To	Most similar known cluster		Similarity
Region 3.1	RiPP-like	188.656	199.477	non identified
Region 3.2	NRPS	307.031	353.372	putisolvin	NRP	0.5
Region 6.1	redox-cofactor	76.425	98.572	lankacidin C	NRP + Polyketide	0.13
Region 7.1	PpyS-KS	158.552	179.601	pseudopyronine A / pseudopyronine B	Other:Fatty acid	0.56
Region 10.1	NAGGN	112.927	127.738	non identified
Region 11.1	T3PKS	190.635	213.511	non identified
Region 12.1	arylpolyene	38.792	82.399	APE Vf	Other	0.35
Region 13.1	NRPS	1	63.351	pyoverdin	NRP	0.1
Region 14.1	NRPS	1	54.168	viscosin	NRP	0.31
Region 15.1	NRPS	19.862	64.154	pseudomonine	NRP	1
Region 18.1	NRPS	13.191	66.138	pyoverdin	NRP	0.12
Region 27.1	ranthipeptide	29.249	50.679	pyoverdin	NRP	0.07
Region 37.1	NRPS-like	1	17.733	fragin	NRP	0.37
Mcal1
Region	Type	From	To	Most similar known cluster		Similarity
Region 2.1	NRPS	1	50.526	pyoverdin	NRP	0.08
Region 7.1	RiPP-like	168.213	179.052	bacillomycin D	Polyketide + NRP:Lipopeptide	0.2
Region 8.1	NRPS	11.17	64.168	pyoverdin	NRP	0.2
Region 8.2	NAGGN	201.765	216.538	non identified
Region 12.1	ranthipeptide	11.18	32.61	pyoverdin	NRP	0.11
Region 14.1	betalactone	89.208	112.411	fengycin	NRP	0.13
Region 19.1	redox-cofactor	58.007	80.175	lankacidin C	NRP + Polyketide	0.13
Region 21.1	arylpolyene	27.57	71.189	APE Vf	Other	0.4
Region 24.1	NRPS	8.624	70.83	rimosamide	NRP	0.28
Region 26.1	RiPP-like	25.452	36.339	non identified
Region 29.1	NRPS-like	1	30.369	fragin	NRP	0.37

## Sheet: Table S5
	index	statistic	pvalue	pval_cor	#Scan#	Compound_Name	SpectrumID	RT_Query	class	INCHI	DH5a	A.flavus + DH5a	BJa3	A.flavus + BJA3	MCal1	A.flavus + MCal1	A.flavus
1	37	12.6775	0.0484525	0.28507	37	6-methyloxan-2-one	CCMSLIB00005454383	214.2	Lactones	InChI=1S/C6H10O2/c1-5-3-2-4-6(7)8-5/h5H,2-4H2,1H3	Present	Present	Present	Present	Present	Present	Present
2	77	15.0902	0.0195668	0.197624	77	1-(chloromethyl)pyrrolidin-2-one	CCMSLIB00005450053	379.2	Pyrrolidines	InChI=1S/C5H8ClNO/c6-4-7-3-1-2-5(7)8/h1-4H2	Absent	Present	Absent	Absent	Absent	Absent	Present
3	139	21.2947	0.00162378	0.0991197	139	(methyltetrasulfanyl)methane	CCMSLIB00005446984	553.8		InChI=1S/C2H6S4/c1-3-5-6-4-2/h1-2H3	Present	Present	Present	Present	Present	Present	Present
4	165	17.2777	0.00831495	0.144353	165	Hexadecan-1-ol	CCMSLIB00005453398	645	Fatty Acyls	InChI=1S/C16H34O/c1-2-3-4-5-6-7-8-9-10-11-12-13-14-15-16-17/h17H,2-16H2,1H3	Present	Present	Present	Present	Present	Present	Present
5	202	13.7194	0.0329321	0.260238	202	Malonic acid, 2,2-dichloroethyl octyl ester	CCMSLIB00005673155	700.8		InChI=1/C13H22Cl2O4/c1-2-3-4-5-6-7-8-18-12(16)9-13(17)19-10-11(14)15/h11H,2-10H2,1H3	Present	Present	Absent	Absent	Present	Present	Present
6	205	20.7292	0.0020518	0.0991197	205	cyclooctane	CCMSLIB00005684428	706.2			Present	Present	Present	Present	Present	Present	Present
7	206	12.9636	0.043618	0.282379	206	1,4A-dimethyl-3,4,5,6,7,8-hexahydronaphthalen-2-one	CCMSLIB00005452107	706.2	Organooxygen compounds	InChI=1S/C12H18O/c1-9-10-5-3-4-7-12(10,2)8-6-11(9)13/h3-8H2,1-2H3	Absent	Absent	Present	Absent	Present	Present	Absent
8	225	21.8313	0.00129912	0.0991197	225	tridecan-1-ol	CCMSLIB00005453893	732.6	Fatty Acyls	InChI=1S/C13H28O/c1-2-3-4-5-6-7-8-9-10-11-12-13-14/h14H,2-13H2,1H3	Absent	Present	Present	Present	Present	Present	Absent
9	226	12.9522	0.0438014	0.282379	226	5,5-dimethyl-2-propylcyclohexane-1,3-dione	CCMSLIB00005449138	732.6	Organooxygen compounds	InChI=1S/C11H18O2/c1-4-5-8-9(12)6-11(2,3)7-10(8)13/h8H,4-7H2,1-3H3	Present	Present	Present	Present	Present	Present	Present
10	228	18.4059	0.00529399	0.119506	228	unnamed compound	CCMSLIB00005467139	737.4			Present	Present	Present	Present	Present	Present	Present
11	256	15.7462	0.0151829	0.182839	256	Dimenhydrinate	CCMSLIB00005449754	870	Imidazopyrimidines	InChI=1S/C17H21NO.C7H7ClN4O2/c1-18(2)13-14-19-17(15-9-5-3-6-10-15)16-11-7-4-8-12-16;1-11-4-3(9-6(8)10-4)5(13)12(2)7(11)14/h3-12,17H,13-14H2,1-2H3;1-2H3,(H,9,10)	Present	Present	Present	Present	Present	Present	Present
12	262	18.1511	0.00586554	0.12257	262	N,N-diethylnitrous amide	CCMSLIB00005449199	883.2	Organonitrogen compounds	InChI=1S/C4H10N2O/c1-3-6(4-2)5-7/h3-4H2,1-2H3	Present	Present	Present	Present	Present	Present	Present
13	263	16.4477	0.0115425	0.167925	263	unnamed compound	CCMSLIB00005466493	894			Present	Present	Present	Present	Present	Present	Present
14	282	15.0902	0.0195668	0.197624	282	2-methylpropane-2-thiol	CCMSLIB00005689455	969.6			Present	Present	Absent	Absent	Absent	Absent	Absent
15	285	19.1995	0.00383966	0.106998	285	2-(3-methylcyclohexyl)acetate	CCMSLIB00005454951	975	Carboxylic acids and derivatives	InChI=1S/C9H16O2/c1-7-4-3-5-9(6-7)11-8(2)10/h7,9H,3-6H2,1-2H3	Present	Absent	Present	Present	Present	Present	Present
16	290	20.1862	0.00256573	0.0991197	290	nonan-2-ol	CCMSLIB00005678116	984.6			Present	Present	Present	Present	Present	Present	Present
17	299	13.485	0.0359491	0.265541	299	1-benzofuran	CCMSLIB00005457282	1002.6		InChI=1S/C8H6O/c1-2-4-8-7(3-1)5-6-9-8/h1-6H	Present	Present	Present	Present	Present	Present	Present
18	324	12.7079	0.0479165	0.285068	324	7-Methyl-6-oxo-1,2,3,4-tetrahydro-6H-pyrimido[1,2-a]pyrimidine	CCMSLIB00005671385	1051.8		InChI=1/C8H11N3O/c1-6-5-10-8-9-3-2-4-11(8)7(6)12/h5H,2-4H2,1H3,(H,9,10)	Present	Absent	Present	Present	Present	Present	Absent
19	345	15.2295	0.018545	0.197162	345	1-(decyldisulfanyl)decane	CCMSLIB00005684551	1077			Present	Present	Present	Present	Present	Absent	Present
20	351	14.2494	0.0269714	0.22701	351	methyl 2-trimethylsiloxyoctadecanoate	CCMSLIB00005447839	1092	Fatty Acyls	InChI=1S/C22H46O3Si/c1-6-7-8-9-10-11-12-13-14-15-16-17-18-19-20-21(22(23)24-2)25-26(3,4)5/h21H,6-20H2,1-5H3	Present	Present	Absent	Present	Absent	Present	Absent
21	354	16.5805	0.0109552	0.165972	354	(4-methoxyphenyl) 4-butylcyclohexane-1-carboxylate	CCMSLIB00005684349	1096.8			Absent	Absent	Present	Present	Present	Present	Absent
22	358	13.4429	0.0365174	0.265541	358	cyclohexyl acetate	CCMSLIB00005447512	1104	Carboxylic acids and derivatives	InChI=1S/C8H14O2/c1-7(9)10-8-5-3-2-4-6-8/h8H,2-6H2,1H3	Absent	Absent	Present	Present	Present	Present	Absent
23	383	18.3916	0.00532452	0.119506	383	unnamed compound	CCMSLIB00005466531	1191			Present	Present	Present	Present	Present	Present	Present
24	389	13.3172	0.0382667	0.272819	389	2-methylprop-2-enoic acid 2-ethylhexyl 2-acetate	CCMSLIB00005447660	1204.8	Carboxylic acids and derivatives	InChI=1S/C12H22O2/c1-5-7-8-11(6-2)9-14-12(13)10(3)4/h11H,3,5-9H2,1-2,4H3	Present	Present	Absent	Absent	Present	Absent	Absent
25	398	19.0615	0.00406096	0.106998	398	4-cyclohexylbutan-1-ol	CCMSLIB00005680183	1213.8			Present	Present	Present	Absent	Present	Present	Absent
26	403	15.6844	0.0155522	0.182839	403	tridecan-2-one	CCMSLIB00005678502	1219.2			Present	Present	Present	Present	Present	Present	Present
27	407	12.8781	0.0450129	0.284778	407	propan-2-yl 2,2,2-trichloroethyl carbonate	CCMSLIB00005672121	1224		InChI=1/C6H9Cl3O3/c1-4(2)12-5(10)11-3-6(7,8)9/h4H,3H2,1-2H3	Absent	Present	Present	Present	Present	Present	Absent
28	421	15.3595	0.0176376	0.194334	421	nonanoic acid	CCMSLIB00005687761	1282.8			Absent	Present	Absent	Present	Absent	Absent	Absent
29	431	17.9052	0.00647352	0.122595	431	(E)-but-2-enedioic acid	CCMSLIB00005672608	1303.2		InChI=1/C25H44O4/c1-2-3-4-5-6-7-8-9-10-11-12-13-14-15-16-22-28-24(26)20-21-25(27)29-23-18-17-19-23/h20-21,23H,2-19,22H2,1H3/b21-20+	Present	Present	Present	Present	Present	Present	Absent
30	438	15.8356	0.0146642	0.182839	438	unnamed compound	CCMSLIB00005466389	1311.6			Present	Present	Absent	Absent	Absent	Absent	Absent
31	457	21.2445	0.00165792	0.0991197	457	1-heptoxydecane	CCMSLIB00005672467	1331.4		InChI=1/C17H36O/c1-3-5-7-9-10-11-13-15-17-18-16-14-12-8-6-4-2/h3-17H2,1-2H3	Present	Present	Present	Present	Present	Present	Absent
32	465	16.3354	0.0120627	0.169999	465	6,6'-dimethyl-3,3'-tetramethylenedipyridine	CCMSLIB00005450868	1347.6	Pyridines and derivatives	InChI=1S/C16H20N2/c1-13-7-9-15(11-17-13)5-3-4-6-16-10-8-14(2)18-12-16/h7-12H,3-6H2,1-2H3	Present	Absent	Absent	Absent	Present	Present	Absent
33	479	13.7904	0.0320677	0.259107	479	unnamed compound	CCMSLIB00005466744	1385.4			Present	Present	Absent	Absent	Absent	Absent	Present
34	480	13.0643	0.0420257	0.282379	480	7-Dehydrocholesterol	CCMSLIB00005443266	1385.4	Steroids and steroid derivatives	InChI=1S/C27H44O/c1-18(2)7-6-8-19(3)23-11-12-24-22-10-9-20-17-21(28)13-15-26(20,4)25(22)14-16-27(23,24)5/h9-10,18-19,21,23-25,28H,6-8,11-17H2,1-5H3/t19-,21+,23-,24+,25+,26+,27-/m1/s1	Present	Present	Absent	Absent	Present	Present	Absent
35	484	16.7559	0.0102234	0.163037	484	1,7,7-trimethylbicyclo[2.2.1]heptan-2-one	CCMSLIB00005452337	1394.4	Prenol lipids	InChI=1S/C10H16O/c1-9(2)7-4-5-10(9,3)8(11)6-7/h7H,4-6H2,1-3H3	Present	Present	Absent	Present	Present	Absent	Absent
36	485	18.1565	0.00585269	0.12257	485	unnamed compound	CCMSLIB00005466454	1394.4			Present	Present	Absent	Absent	Absent	Absent	Absent
37	493	20.1317	0.00262378	0.0991197	493	3,6-diacetyl-9-ethylcarbazole	CCMSLIB00005450894	1407.6	Indoles and derivatives	InChI=1S/C18H17NO2/c1-4-19-17-7-5-13(11(2)20)9-15(17)16-10-14(12(3)21)6-8-18(16)19/h5-10H,4H2,1-3H3	Present	Present	Absent	Absent	Absent	Absent	Absent
38	509	15.5949	0.0161016	0.182839	509	Dodecyl pentyl ether	CCMSLIB00005672495	1428		InChI=1/C17H36O/c1-3-5-7-8-9-10-11-12-13-15-17-18-16-14-6-4-2/h3-17H2,1-2H3	Present	Present	Absent	Present	Present	Absent	Present
39	517	12.9897	0.0432004	0.282379	517	tridecan-2-ol	CCMSLIB00005452586	1441.2	Fatty Acyls	InChI=1S/C13H28O/c1-3-4-5-6-7-8-9-10-11-12-13(2)14/h13-14H,3-12H2,1-2H3	Present	Present	Absent	Present	Absent	Present	Present
40	518	16.8228	0.00995703	0.163037	518	heptadecanoic acid	CCMSLIB00005685954	1479			Present	Present	Absent	Present	Absent	Present	Present
41	520	14.1084	0.0284487	0.232971	520	4-(ethylamino)-6-(propan-2-ylamino)-1H-1,3,5-triazin-2-one	CCMSLIB00005459908	1482.6	Triazines	InChI=1S/C8H15N5O/c1-4-9-6-11-7(10-5(2)3)13-8(14)12-6/h5H,4H2,1-3H3,(H3,9,10,11,12,13,14)	Present	Present	Present	Present	Absent	Absent	Absent
42	521	23.4494	0.000659127	0.0913567	521	octanal diallyl acetal	CCMSLIB00005454295	1488.6	Organooxygen compounds	InChI=1S/C14H26O2/c1-4-7-8-9-10-11-14(15-12-5-2)16-13-6-3/h5-6,14H,2-4,7-13H2,1H3	Present	Present	Absent	Absent	Absent	Absent	Absent
43	526	12.7337	0.0474656	0.285068	526	octadec-1-ene	CCMSLIB00005676020	1509.6			Present	Present	Absent	Absent	Absent	Absent	Present
44	547	12.9587	0.0436963	0.282379	547	bis(2-methylpropyl) benzene-1,2-dicarboxylate	CCMSLIB00005451578	1570.8	Benzene and substituted derivatives	InChI=1S/C16H22O4/c1-11(2)9-19-15(17)13-7-5-6-8-14(13)16(18)20-10-12(3)4/h5-8,11-12H,9-10H2,1-4H3	Present	Present	Absent	Present	Absent	Absent	Absent
45	550	15.0902	0.0195668	0.197624	550	Imidazo(1,2-a)pyrimidine, 6-methyl-7-oxo-1,2,3,7-tetrahydro-	CCMSLIB00005671550	1574.4		InChI=1/C7H9N3O/c1-5-4-9-7-8-2-3-10(7)6(5)11/h4H,2-3H2,1H3,(H,8,9)	Present	Present	Absent	Absent	Absent	Absent	Absent
46	560	13.6986	0.0331902	0.260238	560	nonadec-1-ene	CCMSLIB00005676011	1601.4			Present	Present	Absent	Absent	Present	Present	Present
47	573	15.6816	0.0155687	0.182839	573	2-hexyldecanoic acid	CCMSLIB00005677822	1656			Present	Present	Present	Absent	Present	Absent	Present
